# Supplementary material for: Colonization of Extramammary Sites with Mastitis-Associated S. aureus Strains in Dairy Goats
Source: Pathogens. 2023 Mar 26;12(4):515. doi: 10.3390/pathogens12040515 (PMC10140999; doi:10.3390/pathogens12040515)
Supplement: Supplementary file 1 [file pathogens-12-00515-s001.zip]

Archive with 1 entries (1 files):
- pathogens-2286469-supplementary.pdf
